# Supplementary material for: Selective internal radiotherapy and chemosaturation show equivalent survival in metastatic uveal melanoma: a retrospective multicenter study
Source: Oncologist. 2026 May 8;31(6):oyag152. doi: 10.1093/oncolo/oyag152 (PMC13198371; doi:10.1093/oncolo/oyag152)
Supplement: oyag152_Supplementary_Data [file oyag152_supplementary_data.zip]

Archive with 2 entries (2 files):
- Supplementary figure 1.pdf
- Supplementary figure.docx
